# Supplementary material for: Comparison of neoadjuvant treatment and surgery first for resectable or borderline resectable pancreatic carcinoma: A systematic review and network meta-analysis of randomized controlled trials
Source: PLoS One. 2024 Mar 7;19(3):e0295983. doi: 10.1371/journal.pone.0295983 (PMC10919605; doi:10.1371/journal.pone.0295983)
Supplement: S1 Data — (XLSX) [file pone.0295983.s001.xlsx]

## Sheet: graph net-work
Gem+Cis+Radiotherapy	Surgery First	33	33	GC: gecitabine+cisplatin	golcher 2014
Gem+Radiotherapy	Surgery First	27	23	G:gecitabine	jang 2018
Gem+Radiotherapy	Surgery First	66	98	G:gecitabine	van Dongen 2020
Gem+Radiotherapy	Surgery First	119	127	G:gecitabine	Versteijne 2022
Gem+Radiotherapy	Gem+Cis+Radiotherapy	24	26		Palmer 2007
Gem alone	Surgery First	18	20		casadei 2015
PEXG	Surgery First	32	26	PEXG: Cisplatin+ Epirubicin then Gemcitabine+ Capecitabine	Reni 2018
PEXG	Surgery First	32	30		Reni 2018 a
PG	Surgery First	58	59		Seufferlein 2022
mFOLFLRINOX	PG	40	33		Sohal 2020
PG	PGH	30	34	PG: nab-paclitaxel and gemcitabine; PGH:nab-paclitaxel and gemcitabine+hydroxychloroquine	Zeh 2020
FOLFIRINOX	GEMnab-PTX=PG	26	25	GEMnab-PTX：nab-paclitaxel and gemcitabine	Yamaguchi 2022
mFOLFLRINOX	mFOLFLRINOX+Radiotherapy	65	55		Katz 2022
		570	589
		1159

## Sheet: R0
golcher 2014	Gem+Cis+Radiotherapy	Surgery First	17	19	16	23
jang 2018	Gem+Radiotherapy	Surgery First	14	17	6	18
van Dongen 2020	Gem+Radiotherapy	Surgery First	NA	66	NA	98
Versteijne 2022	Gem+Radiotherapy	Surgery First	49	119	35	127
Palmer 2007	Gem+Radiotherapy	Gem+Cis+Radiotherapy	18	24	19	26
casadei 2015	Gem alone	Surgery First	7	18	5	20
Reni 2018	PEXG	Surgery First	17	27	6	22
Reni 2018 a	PEXG	Surgery First	17	27	10	27
Seufferlein 2022	PG	Surgery First	36	41	31	46
Sohal 2020	mFOLFLRINOX	PG	34	40	28	33
Zeh 2020	PG	PGH	25	30	24	34
Yamaguchi 2022	FOLFIRINOX	GEMnab-PTX=PG	19	26	14	25
Ghaneh 2022a	gemcitabine+capecitabine	Surgery First	2	11	3	21
Ghaneh 2022b	FOLFIRINOX	Surgery First	2	11	3	21
Ghaneh 2022c	Gem+Radiotherapy	Surgery First	3	8	3	21
				组内人数		组内人数
A	Surgery First
B	Gem+Cis+Radiotherapy
C	Gem+Radiotherapy
D	Gem alone
E	PEXG
F	PG
G	mFOLFLRINOX
H	PGH
I	FOLFIRINOX
J	gemcitabine+capecitabine
﻿Version:0.9 StartHTML:-1 EndHTML:-1 StartFragment:0000000111 EndFragment:0000002255
A	3.68 (0.34, 50.34)	3.90 (0.63, 30.03)	1.97 (0.08, 44.30)	1.23 (0.15, 10.38)	3.67 (0.19, 81.48)	3.75 (0.05, 270.36)	1.70 (0.02, 125.68)	8.04 (0.12, 560.97)
0.27 (0.02, 2.93)	B	1.07 (0.09, 12.02)	0.54 (0.01, 24.41)	0.34 (0.01, 7.80)	1.03 (0.02, 44.60)	1.00 (0.01, 140.02)	0.45 (0.00, 60.07)	2.19 (0.01, 265.02)
0.26 (0.03, 1.60)	0.93 (0.08, 10.94)	C	0.51 (0.01, 18.41)	0.32 (0.02, 4.92)	0.97 (0.02, 32.00)	0.95 (0.01, 95.68)	0.43 (0.00, 43.32)	2.04 (0.02, 204.34)
0.51 (0.02, 12.08)	1.85 (0.04, 97.92)	1.95 (0.05, 86.54)	D	0.63 (0.01, 28.28)	1.87 (0.02, 159.58)	1.91 (0.01, 405.42)	0.84 (0.00, 184.55)	4.07 (0.02, 810.38)
0.81 (0.10, 6.61)	2.93 (0.13, 78.92)	3.12 (0.20, 59.47)	1.60 (0.04, 71.97)	E	3.04 (0.08, 127.43)	3.01 (0.02, 369.09)	1.34 (0.01, 159.33)	6.44 (0.06, 812.47)
0.27 (0.01, 5.31)	0.97 (0.02, 53.69)	1.03 (0.03, 41.97)	0.53 (0.01, 43.43)	0.33 (0.01, 12.37)	F	1.00 (0.05, 21.35)	0.46 (0.02, 9.11)	2.14 (0.11, 47.26)
0.27 (0.00, 20.96)	1.00 (0.01, 149.88)	1.05 (0.01, 130.33)	0.52 (0.00, 134.20)	0.33 (0.00, 40.57)	1.00 (0.05, 22.11)	G	0.46 (0.01, 29.58)	2.15 (0.03, 168.28)
0.59 (0.01, 42.16)	2.22 (0.02, 331.95)	2.31 (0.02, 247.41)	1.20 (0.01, 235.72)	0.74 (0.01, 80.49)	2.16 (0.11, 49.28)	2.17 (0.03, 164.15)	H	4.74 (0.07, 366.47)
0.12 (0.00, 8.61)	0.46 (0.00, 67.85)	0.49 (0.00, 51.96)	0.25 (0.00, 51.66)	0.16 (0.00, 17.26)	0.47 (0.02, 9.04)	0.47 (0.01, 32.15)	0.21 (0.00, 15.16)	I

## Sheet: POPF
Study	treatment 1	treatment 2		组内人数		组内人数
golcher 2014	Gem+Cis+Radiotherapy	Surgery First	NA	33	NA	33
jang 2018	Gem+Radiotherapy	Surgery First	0	17	1	18
van Dongen 2020	Gem+Radiotherapy	Surgery First	0	66	9	98
Versteijne 2022	Gem+Radiotherapy	Surgery First	NA	119	NA	127	是上面那篇的延续
Palmer 2007	Gem+Radiotherapy	Gem+Cis+Radiotherapy	NA	24	NA	26
casadei 2015	Gem alone	Surgery First	NA	18	NA	20
Reni 2018	PEXG	Surgery First	3	27	3	22
Reni 2018	PEXG	Surgery First	3	27	5	27
Seufferlein 2022	PG	Surgery First	NA	58	NA	59
Sohal 2020	mFOLFLRINOX	PG	NA	40	NA	33
Zeh 2020	PG	PGH	NA	30	NA	34
Yamaguchi 2022	FOLFIRINOX	GEMnab-PTX=PG	NA	26	NA	25

## Sheet: 术后complication
Study	treatment 1	treatment 2		组内人数		组内人数
golcher 2014	Gem+Cis+Radiotherapy	Surgery First	6	33	14	33
jang 2018	Gem+Radiotherapy	Surgery First	NA	27	NA	23
van Dongen 2020	Gem+Radiotherapy	Surgery First	25	66	30	98
Versteijne 2022	Gem+Radiotherapy	Surgery First	NA	119	NA	127
Palmer 2007	Gem+Radiotherapy	Gem+Cis+Radiotherapy	NA	24	NA	26
casadei 2015	Gem alone	Surgery First	10	18	9	20
Reni 2018	PEXG	Surgery First	3	27	5	22
Reni 2018	PEXG	Surgery First	3	27	3	27
Seufferlein 2022	PG	Surgery First	10	41	4	46
Sohal 2020	mFOLFLRINOX	PG	NA	40	NA	33
Zeh 2020	PG	PGH	NA	30	NA	34
Yamaguchi 2022	FOLFIRINOX	GEMnab-PTX=PG	NA	26	NA	25
Ghaneh 2022a	gemcitabine+capecitabine	Surgery First	15	40	14	28
Ghaneh 2022b	FOLFIRINOX	Surgery First
Ghaneh 2022c	Gem+Radiotherapy	Surgery First
A	Surgery First
B	Gem+Cis+Radiotherapy
C	Gem+Radiotherapy
D	Gem alone
E	PEXG
F	PG
G	mFOLFLRINOX
H	PG
I	FOLFIRINOX

## Sheet: mOS转换后
Gem+Radiotherapy(2)	Surgery First(1)	0.51	0.28	0.93	-0.29243	0.132991	jang 2018
Gem+Radiotherapy(2)	Surgery First(1)	0.73	0.56	0.96	-0.136677	0.0597151	Versteijne 2022
Gem alone(3)	Surgery First(1)	0.96	0.1	9.25	-0.0177288	0.501567	casadei 2015
Gem+Cis+Radiotherapy(4)	Surgery First(1)	0.99	0.6	1.64	-0.00436481	0.111401	golcher 2014
PEXG(5)	Surgery First(1)	0.58	0.36	0.94	-0.236572	0.106333	Reni 2018
mFOLFIRINOX(6)	mFOLFIRINOX+radiotion(7)	0.57	0.15	0.99	-0.244125	0.209067	Katz 2022
PG(8)	Surgery First(1)	0.65	0.29	1.01	-0.187087	0.138246	Seufferlein 2022
PG(8)	mFOLFIRINOX(6)	0.98	0.9	1.06	-0.00877392	0.0181284	Sohal 2020
Fixed Model	mean	sd	MC_error	val2.5pc	median	val97.5pc	start	sample
hr[2]	0.8504	0.04626	0.0002714	0.7623	0.8494	0.9443	5000	30003
hr[3]	1.109	0.5975	0.003454	0.3656	0.9762	2.627	5000	30003
hr[4]	1.003	0.1123	0.000626	0.801	0.9969	1.242	5000	30003
hr[5]	0.6746	0.08045	0.0004897	0.5318	0.6694	0.8456	5000	30003
hr[6]	0.8459	0.1193	0.002311	0.636	0.837	1.101	5000	30003
hr[7]	1.103	0.2811	0.00314	0.6566	1.068	1.749	5000	30003
hr[8]	0.8391	0.1171	0.002271	0.6316	0.8309	1.089	5000	30003
rk[1,1]	0	0	5.773e-13	0	0	0	5000	30003
rk[1,2]	3.333e-05	0.005773	3.333e-05	0	0	0	5000	30003
rk[1,3]	0.01816	0.1335	0.001096	0	0	0	5000	30003
rk[1,4]	0.04716	0.212	0.002306	0	0	1	5000	30003
rk[1,5]	0.1548	0.3617	0.002323	0	0	1	5000	30003
rk[1,6]	0.3519	0.4776	0.00304	0	0	1	5000	30003
rk[1,7]	0.3267	0.469	0.003368	0	0	1	5000	30003
rk[1,8]	0.1013	0.3017	0.002073	0	0	1	5000	30003
rk[2,1]	0.0027	0.05189	0.0003007	0	0	0	5000	30003
rk[2,2]	0.2388	0.4264	0.004536	0	0	1	5000	30003
rk[2,3]	0.1954	0.3965	0.003521	0	0	1	5000	30003
rk[2,4]	0.2354	0.4242	0.003284	0	0	1	5000	30003
rk[2,5]	0.2353	0.4242	0.003724	0	0	1	5000	30003
rk[2,6]	0.08323	0.2762	0.002172	0	0	1	5000	30003
rk[2,7]	0.009099	0.09495	0.0005531	0	0	0	5000	30003
rk[2,8]	0.0001667	0.01291	7.403e-05	0	0	0	5000	30003
rk[3,1]	0.2219	0.4155	0.002407	0	0	1	5000	30003
rk[3,2]	0.11	0.3129	0.001928	0	0	1	5000	30003
rk[3,3]	0.0397	0.1952	0.001151	0	0	1	5000	30003
rk[3,4]	0.0419	0.2004	0.001239	0	0	1	5000	30003
rk[3,5]	0.05946	0.2365	0.001451	0	0	1	5000	30003
rk[3,6]	0.05499	0.228	0.001302	0	0	1	5000	30003
rk[3,7]	0.1071	0.3093	0.001829	0	0	1	5000	30003
rk[3,8]	0.365	0.4814	0.002948	0	0	1	5000	30003
rk[4,1]	0.0032	0.05648	0.000336	0	0	0	5000	30003
rk[4,2]	0.02753	0.1636	0.00103	0	0	1	5000	30003
rk[4,3]	0.06376	0.2443	0.001956	0	0	1	5000	30003
rk[4,4]	0.07203	0.2585	0.001804	0	0	1	5000	30003
rk[4,5]	0.1481	0.3552	0.002025	0	0	1	5000	30003
rk[4,6]	0.2529	0.4347	0.002687	0	0	1	5000	30003
rk[4,7]	0.2783	0.4482	0.002622	0	0	1	5000	30003
rk[4,8]	0.1542	0.3611	0.002334	0	0	1	5000	30003
rk[5,1]	0.6642	0.4723	0.00363	0	1	1	5000	30003
rk[5,2]	0.2118	0.4086	0.002409	0	0	1	5000	30003
rk[5,3]	0.06683	0.2497	0.002077	0	0	1	5000	30003
rk[5,4]	0.0435	0.204	0.001648	0	0	1	5000	30003
rk[5,5]	0.01157	0.1069	0.0006769	0	0	0	5000	30003
rk[5,6]	0.001866	0.04316	0.0002576	0	0	0	5000	30003
rk[5,7]	0.0002333	0.01527	8.73e-05	0	0	0	5000	30003
rk[5,8]	6.666e-05	0.008164	4.706e-05	0	0	0	5000	30003
rk[6,1]	0.0301	0.1709	0.001306	0	0	1	5000	30003
rk[6,2]	0.1477	0.3548	0.003121	0	0	1	5000	30003
rk[6,3]	0.2778	0.4479	0.003621	0	0	1	5000	30003
rk[6,4]	0.2598	0.4385	0.002599	0	0	1	5000	30003
rk[6,5]	0.1609	0.3674	0.002977	0	0	1	5000	30003
rk[6,6]	0.08176	0.274	0.002604	0	0	1	5000	30003
rk[6,7]	0.0379	0.1909	0.00176	0	0	1	5000	30003
rk[6,8]	0.004133	0.06415	0.0004336	0	0	0	5000	30003
rk[7,1]	0.0243	0.154	0.0009789	0	0	0	5000	30003
rk[7,2]	0.04516	0.2077	0.001134	0	0	1	5000	30003
rk[7,3]	0.03806	0.1913	0.001187	0	0	1	5000	30003
rk[7,4]	0.07013	0.2554	0.001764	0	0	1	5000	30003
rk[7,5]	0.1096	0.3124	0.002105	0	0	1	5000	30003
rk[7,6]	0.1162	0.3204	0.002079	0	0	1	5000	30003
rk[7,7]	0.2228	0.4162	0.002412	0	0	1	5000	30003
rk[7,8]	0.3738	0.4838	0.004029	0	0	1	5000	30003
rk[8,1]	0.05366	0.2253	0.001983	0	0	1	5000	30003
rk[8,2]	0.2189	0.4135	0.003825	0	0	1	5000	30003
rk[8,3]	0.3005	0.4585	0.003218	0	0	1	5000	30003
rk[8,4]	0.2302	0.421	0.002935	0	0	1	5000	30003
rk[8,5]	0.1203	0.3253	0.002547	0	0	1	5000	30003
rk[8,6]	0.05719	0.2322	0.002275	0	0	1	5000	30003
rk[8,7]	0.0178	0.1322	0.00102	0	0	0	5000	30003
rk[8,8]	0.001467	0.03827	0.0002203	0	0	0	5000	30003

## Sheet: mOS
						HR	CI Low	CI High	(mOS)	Controll(mOS)
Gem alone	Surgery First				casadei 2015	0.96	0.1	9.25
Gem+Cis+Radiotherapy	Surgery First				golcher 2014	0.99	0.6	1.64
Gem+Radiotherapy	Surgery First				jang 2018	0.51	0.28	0.93
PEXG	Surgery First				Reni 2018	0.58	0.36	0.94
Gem+Radiotherapy	Surgery First				van Dongen 2020	NA	NA	NA
Gem+Radiotherapy	Surgery First				Versteijne 2022	0.73	0.56	0.96
mFOLFIRINOX	mFOLFIRINOX+radiotion				Katz 2022（65：55）	0.57	0.15	0.99	29.8	17.1
					Palmer 2007	NA
PG(白蛋白紫杉醇+吉西)	Surgery First				Seufferlein 2022	0.65	0.29	1.01	25.5	16.7
PG(白蛋白紫杉醇+吉西)	mFOLFIRINOX				Sohal 2020	0.98	0.9	1.06	23.6	23.2
					Yamaguchi 2022	NA
PGH	PG				Zeh 2016	0.89	NA	NA	36	32
		HR
Gem+Radiotherapy	Surgery First	0.51	0.28	0.93
Gem+Radiotherapy	Surgery First	0.73	0.56	0.96
Gem alone	Surgery First	0.96	0.1	9.25
Gem+Cis+Radiotherapy	Surgery First	0.99	0.6	1.64
PEXG	Surgery First	0.58	0.36	0.94
mFOLFIRINOX	mFOLFIRINOX+radiotion	0.57	0.15	0.99	P= 0.009
PG	Surgery First	0.65	0.29	1.01	P= 0.02
PG	mFOLFIRINOX	0.98	0.9	1.06	P= 0.96
PGH	PG	0.89			NA

## Sheet: 95%CI计算
		HR	b	p/2	STATA	需要加减	1.96*stderr	LL(95%CI)	UL(95%CI)
mFOLFIRINOX	mFOLFIRINOX+radiotion	0.57	-0.562119	0.0045	2.612	-0.215206	-0.421804	0.148196	0.991804
PG(白蛋白紫杉醇+吉西)	Surgery First	0.65	-0.430783	0.01	2.3263	-0.185179	-0.362952	0.29	1.01
PG(白蛋白紫杉醇+吉西)	mFOLFIRINOX	0.98	-0.0202027	0.48	0.5015	-0.0402846	-0.0789577	0.9	1.06
		0.51	-0.673345
						-0.983923	-0.140315
						-0.793735	-0.0678312
						-0.0991604	0.058755
		0.73	-0.314711	0.0125	3.0233	-0.104095	-0.204026	0.56	0.96
